# Supplementary material for: Arabidopsis clathrin adaptor EPSIN1 but not MODIFIED TRANSPORT TO THE VACOULE1 contributes to effective plant immunity against pathogenic Pseudomonas bacteria
Source: Plant Signal Behav. 2023 Jan 5;18(1):2163337. doi: 10.1080/15592324.2022.2163337 (PMC9828777; doi:10.1080/15592324.2022.2163337)
Supplement: Supplemental Material [file KPSB_A_2163337_SM6930.zip]

Archive with 5 entries (5 files):
- Mason et al SupplementalFigure S1.docx
- new Mason et al Suppl Figure S1 MTV1 to EPS1.docx
- new Mason et al Suppl Figure S2 ePlant PtoDC3000.docx
- revised Mason et al Suppl Figure S3 aa alignment.docx
- same Mason et al SupplementalMovie1.pptx
